# Supplementary material for: De Novo EGFR ‐ ALK and EGFR ‐ ROS1 Co‐Mutations in NSCLC: Clinical Characteristics, Molecular Profiling, and Treatment Outcomes From a Retrospective Analysis
Source: Cancer Med. 2025 Jul 29;14(15):e71084. doi: 10.1002/cam4.71084 (PMC12304520; doi:10.1002/cam4.71084)
Supplement: Supplementary file 3 — Supplementary Table S1. Gene lists for the 14‐gene and 196‐gene NGS panels and AmoyDx 3‐gene assay. [file CAM4-14-e71084-s008.xlsx]

## Sheet: S1
Supplementary Table S1. Gene Lists for the 14-Gene and 196-Gene NGS Panels and AmoyDx 3-Gene Assay.
196-gene NGS panel	14-gene NGS panel	AmoyDx 3-Gene Assay
AKT1	AKT1	EGFR	E746_A750del (1) exon 19
AKT2	ALK		E746_A750del (2) exon 19
AKT3	BRAF		L747_P753>S exon 19
ALK	EGFR		E746_T751>I exon 19
APC	ERBB2/HER2		E746_T751del exon 19
AR	KRAS		E746_S752>V exon 19
ARAF	MAP2K1/MEK1		L747_P751>Q exon 19
ARID1A	MET		L747_P751del exon 19
ARID2	NF1		L747_S752del exon 19
ASXL1	NRAS		L747_A750>P exon 19
ATM	PIK3CA		L747_P753>Q exon 19
ATR	PTEN		L747_T751del exon 19
ATRX	RET		L747_T751>P exon 19
AXL	ROS1		2303G>T (S768I) exon 20
BARD1			2573T>G (L858R) exon 21
BCL2L11/BIM			2156G>C (G719A) exon 18
BLM			2155G>T (G719C) exon 18
BRAF			2369C>T (T790M) exon 20
BRCA1			2582T>A (L861Q) exon 21
BRCA2		ALK	EML4 exon 13; ALK exon 20
BRIP1			EML4 exon 6 ins 33; ALK exon 20
BTK			EML4 exon 20; ALK exon 20
CBL			EML4 exon 18; ALK exon 20
CD274/PD-L1			EML4 exon 2; ALK exon 20
CD74		ROS1	SLC34A2 exon 4; ROS1 exon 32
CDA			SLC34A2 exon 14 del; ROS1 exon 32
CDH1			CD74 exon 6; ROS1 exon 32
CDK12			SDC4 exon 2; ROS1 exon 32
CDK4			SDC4 exon 4; ROS1 exon 32
CDK6			SLC34A2 exon 4; ROS1 exon 34
CDK8			SLC34A2 exon 14 del; ROS1 exon 34
CDKN1B			CD74 exon 6; ROS1 exon 34
CDKN2A			SDC4 exon 4; ROS1 exon 34
CDKN2B			EZR exon 10; ROS1 exon 34
CHEK1			TPM3 exon 8; ROS1 exon 35
CHEK2			LRIG3 exon 16; ROS1 exon 35
CREBBP			GOPC exon 8; ROS1 exon 35
CTNNB1
CYP2A6
CYP2B6
CYP2C19
CYP2D6
CYP3A4
CYP3A5
DDR2
DNMT3A
DPYD
DHFR
EGFR
EML4
EP300
EPCAM
EPHA3
ERBB2/HER2
ERBB3
ERBB4
ERCC1
ERCC2
ERCC3
ERCC4
ESR1
FANCA
FANCC
FANCD2
FANCI
FANCL
FAT1
FBXW7
FGFR1
FGFR2
FGFR3
FH
FLT4
GATA4
GNAQ
GNAS
GRIN2A
GSTM1
GSTP1
GSTT1
HDAC9
HGF
HRAS
IDH1
IDH2
INPP4B
JAK1
JAK2
KDM6A
KDR/VEGFR2
KEAP1
KIT
KMT2A/MLL
KMT2D/MLL2
KRAS
LRP1B
LZTR1
MAP2K1/MEK1
MAP2K2/MEK2
MAP4K3
MECOM
MED12
MET
MGMT
MLH1
MLH3
MRE11
MSH2
MSH6
MTHFR
MTOR
MUTYH
MYC
NBN
NF1
NF2
NFE2L2
NOTCH1
NQO1
NRAS
NTRK1
NTRK2
NTRK3
PALB2
PBRM1
PDCD1/PD1
PDCD1LG2/PD-L2
PDGFRA
PDGFRB
PIK3CA
PIK3CD
PIK3R1
PMS1
PMS2
POLD1
POLE
PPP2R2A
PRKCI
PTCH1
PTEN
PTPN11
PTPRD
RAD51
RAD51B
RAD51C
RAD51D
RAD54L
RAF1
RB1
RET
RHBDF2
RHOA
RICTOR
RNF43
ROS1
RRM1
RUNX1T1
SDC4
SDHA
SDHB
SDHC
SDHD
SETD2
SF3B1
SGK1
SLC34A2
SMAD2
SMAD3
SMAD4
SMARCA4
SMARCB1
SOX2
SRY
STAG2
STAT3
STK11
STMN1
TERT
TET2
TGFBR2
THADA
TOP1
TOP2A
TP53
TPMT
TSC1
TSC2
TUBB3
TYMS
U2AF1
UGT1A1
VEGFA
VHL
WRN
XRCC1
YAP1
