# Supplementary material for: De Novo EGFR ‐ ALK and EGFR ‐ ROS1 Co‐Mutations in NSCLC: Clinical Characteristics, Molecular Profiling, and Treatment Outcomes From a Retrospective Analysis
Source: Cancer Med. 2025 Jul 29;14(15):e71084. doi: 10.1002/cam4.71084 (PMC12304520; doi:10.1002/cam4.71084)
Supplement: Supplementary file 4 — Supplementary Table S2. Baseline characteristics of NSCLC patients with EGFR‐ALK and EGFR‐ROS1 co‐mutations. [file CAM4-14-e71084-s007.xlsx]

## Sheet: S2
Supplementary Table S2. Baseline Characteristics of NSCLC Patients with EGFR-ALK and EGFR-ROS1 Co-mutations.
Case	EGFR Mutation	Comutation Subtype	Co-mutation	IHC	Gender	Age	Smoking	Pathology	Method	TNM Stage	Treatment Sequence	OS (Months)	OS Status
P1	Exon 19 del	EML4-ALK V1	ALK		Female	44	No	Adenocarcinoma	NGS 14-gene	IV	Gefitinib	33	0
P2	Exon 19 del	EML4-ALK V3	ALK	Positive	Male	49	No	Adenocarcinoma	NGS 14-gene	II		32	0
P3	Exon 19 del	EML4-ALK V3	ALK		Female	51	No	Adenocarcinoma	NGS 14-gene	I
P4	Exon 19 del	EML4-ALK V3	ALK		Male	67	Yes	Adenocarcinoma	NGS 14-gene	IV	1L: Almonertinib+Cranial RT; 2L: Alectinib	14	1
P5	Exon 19 del	EML4-ALK V3	ALK		Male	68	Yes	Adenocarcinoma	NGS 14-gene	II		9	0
P6	L858R		ALK		Male	27	Yes	Adenocarcinoma	qPCR	IV
P7	Exon 19 del		ALK		Female	75	No	Adenocarcinoma	qPCR	IV
P8	L858R		ALK		Male	64	No	Adenocarcinoma	qPCR	IV	SH-1028	10	1
P9	Exon 19 del		ALK		Female	63	No	Adenocarcinoma	qPCR	IV	Alectinib+WBRT	41	0
P10	Exon 19 del		ALK		Female	65	No	Adenocarcinoma	qPCR	IV	Gefitinib	31	0
P11	L858R		ALK		Female	68	No	Adenocarcinoma	qPCR	I
P12	L858R		ALK	Positive	Female	47	No	Adenocarcinoma	qPCR	I
P13	L858R		ALK		Male	51	No	Adenocarcinoma	qPCR	IV	WBRT→Dacomitinib+Alectinib (26 months)→ Bev+TP→ Almonertinib+Capmatinib→RT→Anlotinib+Vinorelbine (PD)	51	0
P14	Exon 19 del		ALK		Female	44	No	Adenocarcinoma	qPCR	I
P15	Exon 19 del		ALK		Male	71	Yes	Adenocarcinoma	qPCR	IV	Gefitinib	2	1
P16	L858R		ALK	Positive	Female	47	Yes	Adenocarcinoma	qPCR	0
P17	Exon 19 del		ALK		Male	70	Yes	Adenocarcinoma	qPCR	IV	Osimertinib	3	1
P18	G719X		ALK		Female	68	No	Adenocarcinoma	qPCR	I
P19	L858R		ALK	Positive	Female	72	No	Adenocarcinoma	qPCR	II		28	0
P20	Exon 19 del		ALK		Male	67	Yes	Adenocarcinoma	qPCR	II		28	0
P21	Exon 19 del	SDC4:exon2-ROS1:exon32	ROS1		Female	77	No	Adenocarcinoma	NGS 14-gene	IV		34	1
P22	Exon 20 ins	SLC34A2:exon13-ROS1:exon32	ROS1		Female	43	No	Adenocarcinoma	NGS 14-gene	I
P23	L858R	CD74:exon6-ROS1:exon32	ROS1		Female	55	No	Adenocarcinoma	NGS 14-gene	III	Osimertinib+IMRT	9	0
P24	Exon 19 del		ROS1		Male	69	No	Adenocarcinoma	qPCR	IV	Crizotinib+Gefitinib	3	0
P25	Exon 19 del	CD74:exon6-ROS1:exon34	ROS1		Female	71	No	Adenocarcinoma	NGS 196-gene	IV		12	0
P26	L858R	CD74:exon6-ROS1:exon34	ROS1		Male	48	No	Adenocarcinoma	NGS 196-gene	III		7	0
