# Supplementary material for: De Novo EGFR ‐ ALK and EGFR ‐ ROS1 Co‐Mutations in NSCLC: Clinical Characteristics, Molecular Profiling, and Treatment Outcomes From a Retrospective Analysis
Source: Cancer Med. 2025 Jul 29;14(15):e71084. doi: 10.1002/cam4.71084 (PMC12304520; doi:10.1002/cam4.71084)
Supplement: Supplementary file 5 — Supplementary Table S3. Integrated clinical and molecular findings from published studies on EGFR‐ALK co‐mutations. [file CAM4-14-e71084-s003.xlsx]

## Sheet: S3
Supplementary Table S3. Integrated Clinical and Molecular Findings from Published Studies on EGFR-ALK Co-mutations
Case	Reference	Race	Age	Gender	Smoking	Pathology	TNM Stage	EGFR Mutation	ALK Alteration	Treatment Sequence & Response (Duration)	Summed PFS (Months)	Summed PFS Status
1	Sweis 2016	Asiatic	57	Female	Yes	Adenocarcinoma	IV	L861Q	EML4-ALK+	EGFR-TKI (PR,2mo); No ALK-TKI	2	0
2	Sweis 2016	Asiatic	37	Male	No	Adenocarcinoma	IV	Exon 23 variant	EML4-ALK+	EGFR-TKI (PR,12mo) → ALK-TKI (SD,9mo)	21	0
3	Sweis 2016	Asiatic	66	Female	No	Adenocarcinoma	IV	Exon 19del	EML4-ALK+	EGFR-TKI (PD,2mo) → ALK-TKI (PD,1mo)	3	1
4	Sweis 2016	Asiatic	52	Male	Yes	Adenocarcinoma	IV	L858R	EML4-ALK+	EGFR-TKI (PD,2mo) → ALK-TKI (PD,<1mo)	3	1
5	Xu 2015	Asiatic	71	Female	No	Adenocarcinoma	IV	Exon 19del	EML4-ALK V1	Gefitinib (PR,≥8mo)	8	0
6	Zhang 2010	Asiatic	NA	Female	No	Adenocarcinoma	NA	Exon 19del	EML4-ALK V3b	Surgery only
7	Kuo 2010	Asiatic	72	Female	No	Adenocarcinoma	IV	Exon 19del	EML4-ALK+	Gefitinib (PR,7mo)	7	0
8	Popat 2011	Caucasian	65	Female	No	Adenocarcinoma	IV	Exon 19del	ALK FISH+	Erlotinib (PR,25mo)	25	0
9	Kuo 2010	Asiatic	72	Female	No	Adenocarcinoma	IV	Exon 19del	EML4-ALK V1	Gefitinib (PR,7.7mo) → PD	8	1
10	Tiseo 2011	Caucasian	48	Male	NA	Adenocarcinoma with sarcomatoid differentiation	IV	Exon 19del	EML4-ALK+	Chemo → Erlotinib (PD,2mo)	2	1
11	Popat 2011	Caucasian	65	Female	No	Adenocarcinoma	IIIA→recurrent IV	Exon 19del	ALK FISH+	Erlotinib (CR,25mo)	25	0
12	Tanaka 2012	Asiatic	39	Male	Yes	Adenocarcinoma	IV	L858R	EML4-ALK V3	Chemo → Pemetrexed → Erlotinib (PD,1mo)	1	1
13	Lee 2012	Asiatic	73	Male	Yes	Adenocarcinoma	IV	Exon 19del	ALK FISH+	Gefitinib (PD,0.5mo) → Crizotinib (9mo)	9.5	1
14	Lee 2012	Asiatic	NA	Female	No	Adenocarcinoma	IIB	Exon 19del	EML4-ALK+	Surgery only
15	Lee 2012	Asiatic	NA	Male	No	Adenocarcinoma	IIIA	L718P	EML4-ALK+	Surgery only
16	Lee 2012	Asiatic	NA	Female	No	Adenocarcinoma	IA	L858R	EML4-ALK+	Surgery only
17	Miyanaga 2013	Asiatic	55	Female	No	Adenocarcinoma	IV	Exon 19del	EML4-ALK V2	Chemo (SD,7mo) → Gefitinib (SD,2mo) → Erlotinib (SD,3mo) → Docetaxel (PR,4mo) → Crizotinib (SD,4mo)	20	1
18	Chen 2013	Asiatic	56	Male	Yes	Adenocarcinoma	IV	Exon 19del	EML4-ALK+	Chemo → Erlotinib (SD) → Crizotinib (CR)
19	Santelmo 2013	Caucasian	52	Female	Yes	Adenocarcinoma	IIIA	Exon 19del	ALK FISH+	Neoadjuvant gefitinib (PR) → Surgery → Adjuvant gefitinib	7	0
20	Yang 2014 (Case 1)	Asiatic	44	Female	Yes	Adenocarcinoma	IV	Exon 19del	ALK FISH+	Gefitinib (PR)
21	Yang 2014 (Case 2)	Asiatic	56	Female	No	Adenocarcinoma	IV	L858R	ALK FISH+	Gefitinib (PR)
22	Yang 2014 (Case 3)	Asiatic	59	Male	No	Adenocarcinoma	IV	L858R	ALK FISH+	Erlotinib (PR)
23	Yang 2014 (Case 4)	Asiatic	67	Male	No	Adenocarcinoma	IIIA	Exon 19del	ALK FISH+	Surgery only
24	Yang 2014 (Case 5)	Asiatic	70	Male	No	Adenocarcinoma	IV	L858R	ALK FISH+	Erlotinib (PR)
25	Yang 2014 (Case 6)	Asiatic	40	Male	No	Adenocarcinoma	IV	Exon 19del	ALK FISH+	Erlotinib (PR)
26	Yang 2014 (Case 7)	Asiatic	65	Female	No	Adenocarcinoma	IIIA	Exon 19del	ALK FISH+	Erlotinib (PD) → Crizotinib (PR)
27	Yang 2014 (Case 8)	Asiatic	65	Female	No	Adenocarcinoma	IV	Exon20 ins	ALK FISH+	Afatinib (PR) → Crizotinib (PD)
28	Yang 2014 (Case 9)	Asiatic	54	Female	No	Adenocarcinoma	IV	Exon 19del	ALK FISH+	Erlotinib (PR) → Crizotinib (SD)
29	Yang 2014 (Case 10)	Asiatic	60	Female	No	Adenocarcinoma	IV	Exon 19del	ALK FISH+	Afatinib (SD)
30	Yang 2014 (Case 11)	Asiatic	31	Male	Yes	Adenocarcinoma	IV	K757R	ALK FISH+	None
31	Yang 2014 (Case 12)	Asiatic	66	Female	No	Adenocarcinoma	IV	L858R	ALK FISH+	Gefitinib (PR)
32	Yang 2014 (Case 13)	Asiatic	45	Female	No	Adenocarcinoma	IV	Exon 19del	ALK FISH+	Crizotinib (PR)
33	Baldi 2014	Caucasian	68	Male	No	Adenocarcinoma	IIIB/IV	L858R	ALK FISH/IHC+	Erlotinib (CR, long-term) → Crizotinib (PR)
34	Kim 2014	Asiatic	35	Female	No	Adenocarcinoma	IV	Exon 19del	ALK FISH+	NA
35	Kim 2014	Asiatic	69	Female	No	Adenocarcinoma	IV	Exon 19del	ALK FISH+	NA
36	Kim 2014	Asiatic	64	Male	Yes	Adenocarcinoma	I	Exon 19del	ALK FISH+	NA
37	Kim 2014	Asiatic	47	Male	No	Adenocarcinoma	IV	Exon 19del	ALK FISH+	NA
38	Kim 2014	Asiatic	74	Female	No	Adenocarcinoma with sarcomatoid differentiation	IV	L858R	ALK FISH+	NA
39	Kim 2014	Asiatic	59	Male	No	Adenocarcinoma	IV	L858R	ALK FISH+	NA
40	Caliez 2016	Caucasian	62	Female	No	Adenocarcinoma	IIIA	Exon 19del	ALK FISH+	Chemo (PR,17mo) → Erlotinib (SD,14mo) → Chemo (SD,6mo) → Crizotinib (PR,24mo)	61	0
41	Galetta 2016	Caucasian	76	Female	No	Adenocarcinoma	NA	Exon 19del	ALK FISH+	NA
42	Zhou 2015	Asiatic	63	Female	No	Adenocarcinoma	I	Exon 19del	ALK IHC+	Chemo (no TKI)
43	Zhou 2015	Asiatic	47	Female	No	Adenocarcinoma	IV	Exon 19del	ALK FISH+	Chemo → Gefitinib (PD)
44	Lee 2016	Asiatic	62	Female	No	Adenocarcinoma	IV	L858R	ALK FISH+	Gefitinib (PR)	18	0
45	Lee 2016	Asiatic	62	Female	No	Adenocarcinoma	IV	L858R+G719X	ALK FISH+	Gefitinib+Crizotinib (SD→PR)	24	0
46	Lee 2016	Asiatic	56	Male	Yes	NA	IV	G719X	ALK FISH+	Crizotinib (SD)	4	1
47	Lee 2016	Asiatic	68	Female	No	Adenocarcinoma	III	G719X	ALK FISH+	None
48	Lee 2016	Asiatic	58	Female	No	NA	IV	Exon 19del	ALK FISH+	Crizotinib (NE)
49	Lee 2016	Asiatic	66	Female	No	NA	IV	R803W	ALK FISH+	Erlotinib (PD)	0.7	1
50	Ulivi 2015	Caucasian	72	Female	No	Adenocarcinoma	III-IV	Exon 19del	ALK FISH+	Gefitinib (CR)
51	Ulivi 2015	Caucasian	52	Female	Yes	Adenocarcinoma	III-IV	Exon 19del	ALK FISH+	Gefitinib (PR)
52	Ulivi 2015	Caucasian	68	Female	No	Adenocarcinoma	III-IV	Exon 19del	ALK FISH+	Gefitinib (PD)
53	Ulivi 2015	Caucasian	41	Male	No	Adenocarcinoma	III-IV	Exon 19del	ALK FISH+	Gefitinib (PD)
54	Ulivi 2015	Caucasian	73	Female	Yes	Adenocarcinoma	III-IV	Exon 19del	ALK FISH+	Erlotinib (PR)
55	Ulivi 2015	Caucasian	54	Female	Yes	Adenocarcinoma	III-IV	L858R	ALK FISH+	Gefitinib (PR)
56	Sahnane 2015	Caucasian	51	Female	NA	Adenocarcinoma	III-IV	L858R	ALK FISH+	No TKI
57	Sahnane 2015	Caucasian	67	Male	No	NA	III-IV	Exon 19del	ALK FISH+	NA
58	Sahnane 2015	Caucasian	74	Male	No	NA	III-IV	G719A	ALK FISH+	NA
