# Supplementary material for: De Novo EGFR ‐ ALK and EGFR ‐ ROS1 Co‐Mutations in NSCLC: Clinical Characteristics, Molecular Profiling, and Treatment Outcomes From a Retrospective Analysis
Source: Cancer Med. 2025 Jul 29;14(15):e71084. doi: 10.1002/cam4.71084 (PMC12304520; doi:10.1002/cam4.71084)
Supplement: Supplementary file 6 — Supplementary Table S4. Integrated clinical and molecular findings from published studies on EGFR–ROS1 co‐mutations. [file CAM4-14-e71084-s006.xlsx]

## Sheet: S4
Supplementary Table S4. Integrated Clinical and Molecular Findings from Published Studies on EGFR–ROS1 Co-mutations.
Case	Reference	Race	Age	Gender	Smoking	Pathology	TNM Stage	EGFR Mutation	ROS1 Fusion Partner
1	Wu et al. 2024	Chinese	48	Female	No	Adenocarcinoma	III	Exon 19 del	SLC32A2
2	Alfayea et al. 2024 (Case #1)	Caucasian	60	Male	Yes	Adenocarcinoma	IV	L858R	SLC32A2
3	Alfayea et al. 2024 (Case #2)	Caucasian	49	Female	No	Adenocarcinoma	IV	G719V	SLC32A2
4	Zhu et al. 2016 (Pt #1)	Chinese	19	NA	No	Adenocarcinoma	III-IV	Exon 19 del
5	Zhu et al. 2016 (Pt #2)	Chinese	20	NA	No	Adenocarcinoma	III-IV	Exon 19 del
6	Zhu et al. 2016 (Pt #3)	Chinese	29	NA	No	Adenocarcinoma		Exon 19 del
7	Zhu et al. 2016 (Pt #4)	Chinese	35	NA	No	Adenocarcinoma		Exon 20 ins
8	Zhu et al. 2016 (Pt #5)	Chinese	50	Female	No	Adenocarcinoma with sarcomatoid differentiation	IB	L858R	CD74
