# Supplementary material for: De Novo EGFR ‐ ALK and EGFR ‐ ROS1 Co‐Mutations in NSCLC: Clinical Characteristics, Molecular Profiling, and Treatment Outcomes From a Retrospective Analysis
Source: Cancer Med. 2025 Jul 29;14(15):e71084. doi: 10.1002/cam4.71084 (PMC12304520; doi:10.1002/cam4.71084)
Supplement: Supplementary file 7 — Supplementary Table S5. Clinical features of NSCLC with EGFR‐ALK/ROS1 co‐mutations in pooled literature cases. [file CAM4-14-e71084-s001.xlsx]

## Sheet: S4
Supplementary Table S5. Clinical Features of NSCLC with EGFR-ALK/ROS1 Co-mutations in Pooled Literature Cases.
Characteristics	Mutation Subtypes						Statistics (p-value)
	NC	EGFR-only	ALK-only	ROS1-only	EGFR-ALK-pooled	EGFR-ROS1-pooled	NC	EGFR-only	ALK-only		NC	EGFR-only	ROS1-only
	(n = 2924)	(n = 719)	(n = 53)	(n = 16)	(n = 58)	(n = 8)	vs. EGFR-ALK-pooled				vs. EGFR-ROS1-pooled
Gender, n (%)							0.008	0.57	1		0.35	1	1
female	1373 (47.0%)	431 (60.8%)	34 (64.2%)	10 (62.5%)	38 (65.5%)	3 (75.0%)
male	1551 (53.0%)	278 (39.2%)	19 (35.8%)	6 (37.5%)	20 (34.5%)	1 (25.0%)
Age, n (%)							0.51	0.49	0.007		0.009	0.009	0.13
age >60	1356 (46.4%)	326 (46.0%)	13 (24.5%)	5 (31.3%)	28 (51.9%)	0 (0%)
age<=60	1568 (53.6%)	383 (54.0%)	40 (75.5%)	11 (68.8%)	26 (48.1%)	8 (100%)
TNM Stage, n (%)							<0.001	<0.001	0.02		0.44	0.43	1
0	17 (0.6%)	4 (0.6%)	0 (0%)	0 (0%)	0 (0%)	0 (0%)
I-II	1119 (38.3%)	274 (38.6%)	12 (22.6%)	2 (12.5%)	3 (5.4%)	1 (16.7%)
III-IV	1788 (61.1%)	431 (60.8%)	41 (77.4%)	14 (87.5%)	53 (94.6%)	5 (83.3%)
Smoking History, n (%)							0.004	0.37	1		0.15	0.45	1
no	1648 (56.4%)	498 (70.2%)	40 (75.5%)	13 (81.3%)	43 (76.8%)	7 (87.5%)
yes	1276 (43.6%)	211 (29.8%)	13 (24.5%)	3 (18.8%)	13 (23.2%)	1 (12.5%)
Pathology, n (%)							0.02	0.45	0.13		0.61	1	0.54
adenocarcinoma	2528 (86.5%)	688 (97.0%)	49 (92.5%)	14 (87.5%)	53 (100%)	8 (100%)
squamous	393 (13.4%)	20 (2.8%)	4 (7.5%)	2 (12.5%)	0 (0%)	0 (0%)
other	3 (0.1%)	1 (0.1%)	0 (0%)	0 (0%)	0 (0%)	0 (0%)
Note:
NC: non-co-mutated, NSCLC without EGFR-ALK or EGFR-ROS1 co-mutations; EGFR-only: EGFR mutation only; ALK-only: ALK fusion only; ROS1-only: ROS1 fusion only;
EGFR-ALK-pooled/EGFR-ROS1-pooled: EGFR and ALK/ROS1 co-mutations in pooled literature cases from published studies.
P-values were calculated by Chi-square test (EGFR-ALK-pooled comparisons) and Fisher’s exact test (EGFR-ROS1-pooled comparisons).
Gender information was missing for four cases in the pooled EGFR-ROS1 cohort.
Age data were unavailable for four cases in the pooled EGFR-ALK cohort.
Two cases in each of the pooled EGFR-ALK and EGFR-ROS1 cohorts lacked TNM stage information.
Smoking history was unavailable for two cases, and pathological data were missing for five cases in the pooled EGFR-ALK cohort.
																		3
