# Supplementary material for: De Novo EGFR ‐ ALK and EGFR ‐ ROS1 Co‐Mutations in NSCLC: Clinical Characteristics, Molecular Profiling, and Treatment Outcomes From a Retrospective Analysis
Source: Cancer Med. 2025 Jul 29;14(15):e71084. doi: 10.1002/cam4.71084 (PMC12304520; doi:10.1002/cam4.71084)
Supplement: Supplementary file 8 — Supplementary Table S6. Cox regression analysis in NSCLC with co‐mutations. [file CAM4-14-e71084-s005.xlsx]

## Sheet: S6
Supplementary Table S6. Cox Regression Analysis in NSCLC with Co-mutations.
Prognostic Factors	Internal EGFR-ALK/ROS1 Co-mutation Cohort				Pooled EGFR-ALK cases (n = 19）
	All Stages (n = 17)		Stage III/IV (n = 13)
	HR (95% CI)	p-value	HR (95% CI)	p-value	HR (95% CI)	p-value
Smoking History	9.92 (1.02-96.40)	0.02	15.00 (1.54−146.26)	0.002	4.72 (1.00-22.40)	0.03
Age	1.10 (0.97-1.25)	0.11	1.10 (0.97-1.24)	0.11	0.98 (0.92-1.04)	0.56
Gender	4.60 (0.50-42.20)	0.14	5.89 (0.65-53.75）	0.08	3.70 (0.98-13.97)	0.04
EGFR Mutation	0.62 (0.07-5.57)	0.67	0.64 (0.07-5.86）	0.7	2.45 (0.46-13.10)	0.92
Abbreviations:
HR: hazard ratio; CI: confidence interval.
